# Supplementary material for: Short-Term Adaptation of Dairy Cattle Production Parameters to Individualized Changes in Dietary Top Dress
Source: Animals (Basel). 2021 Dec 10;11(12):3518. doi: 10.3390/ani11123518 (PMC8697869; doi:10.3390/ani11123518)
Supplement: Supplementary file 1 [file animals-11-03518-s001.zip]

Archive with 1 entries (1 files):
- animals-1471184-Supplementary.pdf
